# Supplementary material for: A cowpea mosaic virus adjuvant conjugated to liposomes loaded with tumor cell lysates as an ovarian cancer vaccine
Source: Nat Commun. 2025 May 30;16:5047. doi: 10.1038/s41467-025-60239-w (PMC12125389; doi:10.1038/s41467-025-60239-w)
Supplement: Supplementary file 4 — Source Data file [file 41467_2025_60239_MOESM4_ESM.xlsx]

## Sheet: Fig. 1
Fig. 1c

## Sheet: Fig. 2
Fig. 2a
		OG488					Cy5					UV-Vis				Coomassie
Fig. 2b
		OG488
							Cy5						Coomassie
Fig. 2d
						Mean	SD
	HEPES		99	99	98.9	98.9667	0.057735
	TCL-Lip		30.7	28.4	24.8	27.9667	2.97377
	CPMV		43.3	40.1	41.7	41.7	1.6
	TCL-Lip + CPMV		20.3	22.5	23.8	22.2	1.76918
	TCL-Lip- CPMV		2.85	3.5	3.19	3.18	0.325115
Fig. 2e
						Mean	SD
	HEPES		0.029	0	0	0.00966667	0.0167432
	TCL-Lip		1.31	1.27	1.45	1.34333	0.0945163
	CPMV		0.27	0.3	0.27	0.28	0.0173205
	TCL-Lip + CPMV		72.7	70.3	68.3	70.4333	2.20303
	TCL-Lip- CPMV		64	62.7	64.1	63.6	0.781025
Fig. 2f
	hours	HEPES		TCL-Lip		CPMV		TCL-Lip + CPMV		TCL-Lip-CPMV
	4h	24900	15200	478000	360000	16400	18100	441000	234000	419000	326000
	8h	18600	14000	519000	451000	18300	19600	396000	521000	366000	322000
	24h	14200	14200	230000	253000	18200	23100	244000	232000	191000	160000
	72h	16900	15700	71200	52600	25200	17400	48100	52500	55600	53800
	168h	15400	17600	30700	31300	32000	24600	48100		49000
Fig. 2g
	hours	HEPES		TCL-Lip		CPMV		TCL-Lip + CPMV		TCL-Lip-CPMV
	4h	17500	16700	14700	15200	172000	183000	212000	110000	554000	481000
	8h	15700	15600	14000	14600	213000	201000	186000	205000	533000	535000
	24h	17000	16800	14800	15200	243000	325000	212000	219000	622000	641000
	72h	16200	16000	17000	15300	327000	275000	263000	331000	664000	561000
	168h	15300	15900	15100	15500	435000	354000	706000		574000

## Sheet: Fig. 3
Fig. 3b
		HEPES					TCL-Lip					CPMV					TCL-Lip + CPMV					TCL-Lip-CPMV
	hours				Mean	SD				Mean	SD				Mean	SD				Mean	SD				Mean	SD
	4 h	0	0.081	0	0.027	0.0467654	0.48	0.41	0.69	0.526667	0.145717	0	0	0.078	0.026	0.0450333	8.3	8.99	7.82	8.37	0.588133	12.1	12.1	12.6	12.2667	0.288675
	24 h	0.39	0.071	0	0.153667	0.207727	0.67	0.92	0.84	0.81	0.127671	0.07	0.25	0.18	0.166667	0.0907377	9.74	7.98	8.39	8.70333	0.920887	9.17	7.91	9.42	8.83333	0.809341
	72 h	0.13	0.3	0.4	0.276667	0.136504	0.55	0.32	0.52	0.463333	0.125033	0.2	0.4	0.098	0.232667	0.153627	0.61	1.01	1.05	0.89	0.243311	1.16	1.1	1.25	1.17	0.0754983
	168 h	0.048	0	0	0.016	0.0277128	0.064	0.034	0	0.0326667	0.0320208	0	0	0	0	0	0.012	0	0	0.004	0.0069282	0	0.012	0.011	0.00766667	0.00665833
Fig. 3c
		HEPES					TCL-Lip					CPMV					TCL-Lip + CPMV					TCL-Lip-CPMV
	hours				Mean	SD				Mean	SD				Mean	SD				Mean	SD				Mean	SD
	4 h	1.57	2.661	1.39	1.87367	0.687765	10.17	10.81	10.48	10.4867	0.320052	0	0	0.078	0.026	0.0450333	9.14	10.14	9.06	9.44667	0.601775	13.01	12.92	13.16	13.03	0.121244
	24 h	1.81	1.281	0.51	1.20033	0.653743	5	4.45	4.72	4.72333	0.275015	0.35	0.67	0.42	0.48	0.168226	10.43	8.36	8.99	9.26	1.06108	10.01	8.64	10.1	9.58333	0.818189
	72 h	1.71	2.46	3.31	2.49333	0.800521	1.57	1.33	1.38	1.42667	0.126623	0.53	0.7	0.196	0.475333	0.256409	0.85	1.35	1.36	1.18667	0.291605	1.63	1.35	1.62	1.53333	0.15885
	168 h	0.388	0.079	0.43	0.299	0.191679	0.128	0.164	0.12	0.137333	0.0234379	0.01	0	0.03	0.0133333	0.0152753	0.012	0	0	0.004	0.0069282	0.012	0.024	0.011	0.0156667	0.00723418
Fig. 3d
		HEPES					TCL-Lip					CPMV					TCL-Lip + CPMV					TCL-Lip-CPMV
	hours				Mean	SD				Mean	SD				Mean	SD				Mean	SD				Mean	SD
	4 h	1.57	1.451	1.96	1.66033	0.266252	1.13	0.93	1.91	1.32333	0.517816	42.7	37.1	41.078	40.2927	2.88142	47.2	47.69	45.02	46.6367	1.42135	45.4	45.6	45.1	45.3667	0.251661
	24 h	1.49	1.431	1.73	1.55033	0.158368	3.45	3.75	3.71	3.63667	0.162891	54.67	57.25	61.98	57.9667	3.70732	52.94	51.98	52.29	52.4033	0.489932	26.07	25.11	25.52	25.5667	0.481698
	72 h	2.96	3.51	3.7	3.39	0.384318	4.64	4.56	5.28	4.82667	0.394631	33.6	31.1	33.898	32.866	1.53664	38.81	37.41	37.65	37.9567	0.748688	21.96	19.6	21.25	20.9367	1.2108
	168 h	2.878	2.99	2.06	2.64267	0.507702	2.134	1.914	2.02	2.02267	0.110024	33.3	32.3	37.6	34.4	2.81603	29.312	26	25	26.7707	2.25694	11	10.712	12.111	11.2743	0.738745
Fig. 3e
						Mean	SD
	HEPES		914	986	700	866.667	148.759
	TCL-Lip		935	1065	937	979	74.4849
	CPMV		1547	1506	1585	1546	39.5095
	TCL-Lip + CPMV		1547	1639	1400	1528.67	120.55
	TCL-Lip-CPMV		1381	1532	1523	1478.67	84.7014
Fig. 3f
						Mean	SD
	HEPES		387	499	398	428	61.7333
	TCL-Lip		335	331	394	353.333	35.2751
	CPMV		848	684	972	834.667	144.462
	TCL-Lip + CPMV		858	931	752	847	90.0056
	TCL-Lip-CPMV		605	805	782	730.667	109.436
Fig. 3g
						Mean	SD
	HEPES		869	984	839	897.333	76.5398
	TCL-Lip		1141	1016	812	989.667	166.073
	CPMV		2210	2377	2514	2367	152.247
	TCL-Lip + CPMV		2136	2301	2021	2152.67	140.742
	TCL-Lip-CPMV		2396	2549	2359	2434.67	100.729
Fig. 3h
						Mean	SD
	HEPES		3.01	2.46	2.8	2.75667	0.277549
	OVA-Lip		4.31	3.04	3.38	3.57667	0.657445
	OVA-Lip + CPMV		3.26	2.85	3.15	3.08667	0.212211
	OVA-Lip-CPMV		5.15	5.76	5.47	5.46	0.305123

## Sheet: Fig. 4
Fig. 4a
						Mean	SD
	HEPES		5.32	5.77	5.56	5.55	0.225167
	TCL-Lip		5.6	5.43	5.47	5.5	0.0888819
	CPMV		7.23	6.74	6.86	6.94333	0.255408
	TCL-Lip + CPMV		6.83	6.18	6.55	6.52	0.326037
	TCL-Lip- CPMV		7.15	6.82	7.36	7.11	0.272213
Fig. 4b
						Mean	SD
	HEPES		3.81	4.09	4.07	3.99	0.156205
	TCL-Lip		3.91	3.66	3.48	3.68333	0.215948
	CPMV		6.09	5.39	5.34	5.60667	0.419325
	TCL-Lip + CPMV		6.14	5.22	5.57	5.64333	0.464363
	TCL-Lip- CPMV		5.98	5.72	5.89	5.86333	0.132035
Fig. 4c
						Mean	SD
	HEPES		1.99	2.07	2.04	2.03333	0.0404145
	TCL-Lip		1.6	1.48	1.41	1.49667	0.0960902
	CPMV		4.45	3.94	3.93	4.10667	0.297377
	TCL-Lip + CPMV		4.42	3.81	3.96	4.06333	0.317857
	TCL-Lip- CPMV		4.43	4.29	4.35	4.35667	0.0702377
Fig. 4d
						Mean	SD
	HEPES		1.61	1.81	1.83	1.75	0.121655
	TCL-Lip		2.04	1.96	1.83	1.94333	0.105987
	CPMV		1.46	1.29	1.21	1.32	0.127671
	TCL-Lip + CPMV		1.59	1.27	1.43	1.43	0.16
	TCL-Lip- CPMV		1.39	1.29	1.38	1.35333	0.0550757
Fig. 4e
						Mean	SD
	HEPES		0.16	0.13	0.087	0.125667	0.0366924
	TCL-Lip		0.23	0.23	0.21	0.223333	0.011547
	CPMV		0.18	0.19	0.21	0.193333	0.0152753
	TCL-Lip + CPMV		0.17	0.12	0.14	0.143333	0.0251661
	TCL-Lip- CPMV		0.34	0.28	0.37	0.33	0.0458258
Fig. 4f
						Mean	SD
	HEPES		1.98	2.27	2.24	2.16333	0.159478
	TCL-Lip		2.34	2.3	2.69	2.44333	0.214554
	CPMV		3.08	2.89	2.66	2.87667	0.210317
	TCL-Lip + CPMV		3.35	2.48	2.83	2.88667	0.437759
	TCL-Lip- CPMV		3.4	3.59	3.22	3.40333	0.185023
Fig. 4g
						Mean	SD
	HEPES		0.84	0.93	0.98	0.916667	0.070946
	TCL-Lip		0.97	1	1.2	1.05667	0.125033
	CPMV		2.07	2.06	1.77	1.96667	0.170392
	TCL-Lip + CPMV		2.52	1.67	2.01	2.06667	0.427824
	TCL-Lip-CPMV		2.49	2.7	2.29	2.49333	0.20502
Fig. 4h
						Mean	SD
	HEPES		0.16	0.2	0.21	0.19	0.0264575
	TCL-Lip		0.21	0.27	0.38	0.286667	0.0862168
	CPMV		0.71	0.77	0.59	0.69	0.0916515
	TCL-Lip + CPMV		0.94	0.61	0.75	0.766667	0.16563
	TCL-Lip-CPMV		0.88	1	0.84	0.906667	0.0832666
Fig. 4i
						Mean	SD
	HEPES		0.65	0.7	0.73	0.693333	0.0404145
	TCL-Lip		0.73	0.7	0.79	0.74	0.0458258
	CPMV		1.3	1.24	1.14	1.22667	0.080829
	TCL-Lip + CPMV		1.55	1	1.21	1.25333	0.277549
	TCL-Lip-CPMV		1.57	1.66	1.39	1.54	0.137477
Fig. 4j
						Mean	SD
	HEPES		0.035	0.039	0.043	0.039	0.004
	TCL-Lip		0.064	0.063	0.16	0.0956667	0.0557165
	CPMV		0.14	0.15	0.13	0.14	0.01
	TCL-Lip + CPMV		0.23	0.1	0.18	0.17	0.0655744
	TCL-Lip-CPMV		0.26	0.29	0.25	0.266667	0.0208167

## Sheet: Fig. 5
Fig. 5a
						Mean	SD
	HEPES		2.12	1.56
	OVA-Lip		2.2	1.73	2.07	2	0.242693
	CPMV		2.78	3	2.6	2.79333	0.200333
	OVA-Lip + CPMV		3.78	4.59	4.31	4.22667	0.41138
	OVA-Lip-CPMV		5.8	5.34	5.1	5.41333	0.355715
Fig. 5a
								Mean	SD
	HEPES		0.66	1.02	0.83	0.99		0.91	0.113137
	OVA-Lip		0.57	1.17	0.68	0.87	1.07	0.873333	0.195021
	CPMV		0.73	0.82	0.74	0.51	0.68	0.643333	0.119304
	OVA-Lip + CPMV		0.87	0.95	0.97	0.87	0.8	0.88	0.08544
	OVA-Lip-CPMV		1.39	1.4	1.41	0.99	1.24	1.21333	0.211266

## Sheet: Fig. 6
Fig. 6h
									Mean	SD
	HEPES		3	3.5	0	3	1	10	1.33333	1.52753
	OVA-Lip-CPMV		103.5	126.5	81	125	147	91.5	117.667	33.6056
Fig. 6i
									Mean	SD
	HEPES		8.06	4.86	3.54	2.38	6.2	6.23	4.04	1.95847
	OVA-Lip-CPMV		9.63	12.1	7.71	6.23	8.7	9.17	7.54667	1.24307
Fig. 6i
									Mean	SD
	HEPES		27.5	23.9	26	26.4	28.6	24.8	27	1.4
	OVA-Lip-CPMV		31.2	44.3	42.8	38.4	41.8	38	41	2.30651

## Sheet: Fig. 7
Fig. 7a
	TCL								CPMV
		HEPES		TCL-Lip + CPMV		TCL-Lip-CPMV				HEPES		TCL-Lip + CPMV		TCL-Lip-CPMV
	Brain	33.3272	32.6577	28.0909	35.3925	32.9641	32.081		Brain	18.3548	17.9775	16.1745	20.8645	19.0673	17.9286
	Heart	77.5155	64.3934	91.6705	84.6333	86.8235	90.1667		Heart	41.0103	32.582	46.6818	45.4222	46.1647	45.5111
	Lung	38.4416	37.9503	40.0267	33.5965	48.7295	36.925		Lung	25.2013	24.8509	26.8667	22.9415	31.5902	25.225
	Liver	40.0551	38.7835	51.3277	50.6082	45.7969	46.9732		Liver	17.1186	17.1905	21.5254	22.9357	19.6302	18.7455
	Spleen	79.9351	80.6487	88.9324	86.0405	93.7042	88.0641		Spleen	51.5844	52.9595	52.8513	55.5135	55.8591	56.0128
	Kidney	44.2316	46.7742	59.6939	65.9167	64.8864	65.3676		Kidney	22.7062	23.8323	27.8231	28.5076	28.1061	28.7941
Fig. 7b
	TCL
		HEPES			Mean	SD	TCL-Lip + CPMV			Mean	SD	TCL-Lip-CPMV			Mean	SD
	Plasma	5615	6100	5864	5859.67	242.529	6643	6663	5944	6416.67	409.463	6517	6807	6229	6517.67	289.001
	IP wash	6867	6228	6354	6483	338.469	6957	7351	6758	7022	301.796	6830	5674	6393	6299	583.705
	CPMV
		HEPES			Mean	SD	TCL-Lip + CPMV			Mean	SD	TCL-Lip-CPMV			Mean	SD
	Plasma	3766	3874	3814	3818	54.111	3713	3796	3730	3746.33	43.8444	3836	3887	3558	3760.33	177.072
	IP wash	4022	4053	3907	3994	76.922	3895	3750	3742	3795.67	86.1181	3915	3958	3830	3901	65.1383

## Sheet: Supplementary Fig. 1
Supplementary Fig. 1a
Supplementary Fig. 1c
Supplementary Fig. 1e
	µg TCLs per mg liposome
							Mean	SD
	106.264	90.696	83.4305	116.531	109.654	114.053	103.438	13.3669

## Sheet: Supplementary Fig. 6
Supplementary Fig. 6a
	OG488						Coomassie
Supplementary Fig. 6b
	UV-Vis					Cy5					Coomassie
Supplementary Fig. 6c
		Cy5							Coomassie

## Sheet: Supplementary Fig. 7
Supplementary Fig. 7b
						Mean	SD
	HEPES		99.4	99.4	99.2	99.3333	0.11547
	TCL-Lip		45.1	45.7	45.8	45.5333	0.378594
	CPMV		72.4	71	72.1	71.8333	0.737111
	TCL-Lip + CPMV		41.9	43.2	44	43.0333	1.05987
	TCL-Lip- CPMV		49.3	47.2	48.1	48.2	1.05357
Supplementary Fig. 7c
						Mean	SD
	HEPES		0.024	0.037	0.036	0.0323333	0.00723418
	TCL-Lip		0.44	0.46	0.28	0.393333	0.0986577
	CPMV		0.3	0.3	0.27	0.29	0.0173205
	TCL-Lip + CPMV		26.5	27.7	24.7	26.3	1.50997
	TCL-Lip- CPMV		15.8	15.6	16.1	15.8333	0.251661

[truncated: 7 more sheets: Supplementary Fig. 8, Supplementary Fig. 17, Supplementary Fig. 18, Supplementary Fig. 19, Supplementary Fig. 21, Supplementary Fig. 26, Supplementary Fig. 27]
